# Supplementary material for: A count-based model for delineating cell–cell interactions in spatial transcriptomics data
Source: Bioinformatics. 2024 Jun 28;40(Suppl 1):i481–9. doi: 10.1093/bioinformatics/btae219 (PMC11211854; doi:10.1093/bioinformatics/btae219)
Supplement: btae219_Supplementary_Data [file btae219_supplementary_data.zip]

Archive with 6 entries (5 files):
- btae219_Supplementary_Data/
- btae219_Supplementary_Data/Raphael.265.sup.1.pdf
- btae219_Supplementary_Data/Raphael.265.sup.2.pdf
- btae219_Supplementary_Data/Raphael.265.sup.3.pdf
- btae219_Supplementary_Data/Raphael.265.sup.4.pdf
- btae219_Supplementary_Data/Raphael.265.sup.5.pdf
